# Supplementary material for: Mediating role of brain aging in the effect of white matter hyperintensities on post-stroke aphasia severity
Source: Front Aging Neurosci. 2025 Oct 16;17:1629870. doi: 10.3389/fnagi.2025.1629870 (PMC12571856; doi:10.3389/fnagi.2025.1629870)
Supplement: Supplementary file 1 [file Table_1.xlsx]

## Sheet: Sheet1
ID	Chronological age	Brain age	Brain-PAD
P001	59	51.1	-7.9
P002	78	73.1	-4.9
P003	47	65.8	18.8
P004	43	52.6	9.6
P005	54	62.6	8.6
P006	51	59.8	8.8
P007	60	54.2	-5.8
P008	55	63.4	8.4
P009	59	57.2	-1.8
P010	58	62.4	4.4
P011	41	36	-5
P012	52	55.9	3.9
P013	54	65.2	11.2
P014	32	34.9	2.9
P015	61	57.6	-3.4
P016	63	73.1	10.1
P017	50	47.4	-2.6
P018	61	70.8	9.8
P019	47	48.4	1.4
P020	59	57.7	-1.3
P021	54	43.7	-10.3
P022	48	42.3	-5.7
P023	56	52.9	-3.1
P024	62	67.9	5.9
P025	60	54.6	-5.4
P026	59	66.6	7.6
P027	36	34.3	-1.7
P028	63	79.2	16.2
P029	63	69.4	6.4
P030	63	72.1	9.1
P031	66	70.9	4.9
P032	62	62.9	0.9
P033	63	63.9	0.9
P034	72	74	2
P035	59	65.9	6.9
P036	41	45.7	4.7
P037	51	54	3
P038	53	57.2	4.2
P039	31	29.7	-1.3
P040	41	39.7	-1.3
P041	59	57.3	-1.7
P042	61	60.9	-0.1
P043	60	59.3	-0.7
P044	55	53.4	-1.6
P045	52	52.9	0.9
P046	62	57.1	-4.9
P047	56	65.1	9.1
P048	53	48.7	-4.3
P049	49	48.6	-0.4
P050	60	48.2	-11.8
P051	54	57.6	3.6
P052	63	67.4	4.4
P053	44	59	15
P054	51	52.1	1.1
P055	49	51	2
P056	68	63.7	-4.3
P057	54	63.9	9.9
