# Supplementary material for: Mediating role of brain aging in the effect of white matter hyperintensities on post-stroke aphasia severity
Source: Front Aging Neurosci. 2025 Oct 16;17:1629870. doi: 10.3389/fnagi.2025.1629870 (PMC12571856; doi:10.3389/fnagi.2025.1629870)
Supplement: Supplementary file 2 [file Table_2.xlsx]

## Sheet: Auditory comprehension_PWMH
Auditory comprehension_PWMH	Estimate	95% CI Lower	95% CI Upper	p-value	q-value
Indirect Effect	-9.3598	-21.5273	-1.052	0.0284	0.042
Direct Effect	-27.147	-51.6187	-3.117	0.0316	0.042
Total Effect	-36.5068	-60.6901	-12.438	0.0092	0.042
Prop. Mediated	0.2564	0.0247	0.777	0.0336	-

## Sheet: Auditory comprehension_DWMH
Auditory comprehension_DWMH	Estimate	95% CI Lower	95% CI Upper	p-value	q-value
Indirect Effect	-13.5433	-32.067	-0.474	0.0424	0.051
Direct Effect	-36.1597	-64.7483	-3.41	0.0284	0.042
Total Effect	-49.703	-71.642	-22.085	0.0012	0.014
Prop. Mediated	0.27248	0.00816	0.87	0.0436	-

## Sheet: Naming_PWMH
Naming_PWMH	Estimate	95% CI Lower	95% CI Upper	p-value	q-value
Indirect Effect	-1.6175	-7.2319	4.465	0.558	0.609
Direct Effect	-15.8116	-27.3006	-1.565	0.03	0.042
Total Effect	-17.4291	-27.3808	-4.103	0.014	0.042
Prop. Mediated	0.0928	-0.361	0.629	0.568	-

## Sheet: Naming_DWMH
Naming_DWMH	Estimate	95% CI Lower	95% CI Upper	p-value	q-value
Indirect Effect	-1.3279	-10.3395	5.564	0.74	0.74
Direct Effect	-19.217	-33.6319	-1.976	0.03	0.042
Total Effect	-20.5449	-35.348	-4.614	0.011	0.042
Prop. Mediated	0.0646	-0.5245	0.714	0.737	-
