# Supplementary material for: Mediating role of brain aging in the effect of white matter hyperintensities on post-stroke aphasia severity
Source: Front Aging Neurosci. 2025 Oct 16;17:1629870. doi: 10.3389/fnagi.2025.1629870 (PMC12571856; doi:10.3389/fnagi.2025.1629870)
Supplement: Supplementary file 3 [file Table_3.xlsx]

## Sheet: Interaction Analysis
PWMH	Auditory Comprehension	group
1	192	advanced
0	154	advanced
1	133	advanced
2	184	advanced
2	96	advanced
3	187	advanced
1	185	advanced
2	52	advanced
2	154	advanced
1	190	advanced
2	185	advanced
0	176	advanced
1	200	advanced
1	186	advanced
3	69	advanced
1	152	advanced
1	153	advanced
2	178	advanced
1	140	advanced
1	192	delayed
1	154	delayed
2	133	delayed
2	184	delayed
2	96	delayed
2	187	delayed
1	185	delayed
2	52	delayed
1	154	delayed
2	190	delayed
2	185	delayed
3	176	delayed
2	200	delayed
2	186	delayed
1	69	delayed
1	152	delayed
2	153	delayed
1	178	delayed
1	140	delayed
